# Supplementary material for: Triterpenoid–PEG Ribbons Targeting Selectivity in Pharmacological Effects
Source: Biomedicines. 2021 Aug 3;9(8):951. doi: 10.3390/biomedicines9080951 (PMC8391127; doi:10.3390/biomedicines9080951)
Supplement: Supplementary file 1 [file biomedicines-09-00951-s001.zip]

Archive with 1 entries (1 files):
- biomedicines-1284639-supplementary.pdf
